# Supplementary material for: “Have You Seen This Drivel?” A Comparison of How Common Health Issues Are Discussed within Brachycephalic and Non-Brachycephalic Dog Breed Groups on Social Media
Source: Animals (Basel). 2024 Feb 28;14(5):757. doi: 10.3390/ani14050757 (PMC10930683; doi:10.3390/ani14050757)
Supplement: Supplementary file 1 [file animals-14-00757-s001.zip]

Archive with 1 entries (1 files):
- animals-2855608-supplementary.pdf
